# Supplementary material for: Controlling Recombination to Evolve Bacteriophages
Source: Cells. 2024 Mar 28;13(7):585. doi: 10.3390/cells13070585 (PMC11011186; doi:10.3390/cells13070585)
Supplement: Supplementary file 1 [file cells-13-00585-s001.zip]

Archive with 3 entries (3 files):
- S1_coinfection.c
- S2_delay_coinfection.c
- S3_4locus_suppl_everyN.c
