# Supplementary material for: Controlling Recombination to Evolve Bacteriophages
Source: Cells. 2024 Mar 28;13(7):585. doi: 10.3390/cells13070585 (PMC11011186; doi:10.3390/cells13070585)
Supplement: Supplementary file 1 [file cells-13-00585-s001.zip › S1_coinfection.c]

// coinfection.c to run recurrence equations of ODEs to measure coinfection

#include <stdio.h>
#include <math.h>
FILE *fp, *fopen();

int main()
{

double pow(), log10();
char out[30];
int  I,J,i,j,innerloop,totcycles,totaltimesteps,printcycles,K,Klim;

float 
h,B, Binit,P1, P2, X1T, X2T, X1P, X2P, X12, P10, P20,
Bx, P1x, P2x, X1Tx, X2Tx, X1Px, X2Px, X12x, 
xx, yy,  delta,k ;

printf("input h , initial bacterial density, and filename for output\n");
scanf("%f %f %s",&h,&Binit,out);

printf("Binit = %1.2e\n",Binit);

fp = fopen(out,"a+");

delta = 0.5;

 k= 1.0E-9;

totaltimesteps = 50;

fprintf(fp,"P1, P2, Coinf, CoperB,CoperI,IperB\n");
Klim = (int)(1.0/h);

for(P10 = 5.5; P10<=9.01; P10 +=0.1)			{
for(P20 = 5.5; P20<=9.01; P20 +=0.1)			{

B = Binit;
P1 = pow(10,P10);
P2 = pow(10,P20);
X1T = X2T = X1P = X2P = X12 = 0.0;


for(I=1;I<=totaltimesteps;I++)					{
for(K=1;K<=Klim;K++)				{   // reciprocal of h

Bx = P1x = P2x = X1Tx = X2Tx = X1Px = X2Px = X12x = 0.0; 

Bx = B + h* (B * (- k*P1 -  k*P2));

P1x = P1 - h* k*P1*(B + X1T + X2T + X1P + X2P + X12);
P2x = P2 - h* k*P2*(B + X1T + X2T + X1P + X2P + X12);

X1Tx = X1T + h*(k*P1*B - k*X1T*P2 - delta*X1T);
X2Tx = X2T + h*(k*P2*B - k*X2T*P1 - delta*X2T);

X1Px = X1P + h*delta*X1T;
X2Px = X2P + h*delta*X2T;

X12x = X12 + h*k*(X1T*P2 + X2T*P1);


B = Bx;
P1 = P1x;
P2 = P2x;
X1T = X1Tx;
X2T = X2Tx;
X1P = X1Px;
X2P = X2Px;
X12 = X12x;

							}

			}
fprintf(fp,"%1.4f, %1.4f, %1.4f, %0.4f, %0.4f, %0.4f\n",P10,P20,log10(X12),X12/Binit,
X12/(X12+X1T+X2T+X1P+X2P),(X12+X1T+X2T+X1P+X2P)/Binit);
//fprintf(fp,"%1.4f, %1.4f, %1.4f, %0.4f\n",P10,P20,log10(X12),X12/(X12+X1T+X2T+X1P+X2P));
// may want to change frac to fraction of cells infected, since some cells may remain uninf

								}} // end of P10, P20 loops

fclose(fp);

}
