# Supplementary material for: Controlling Recombination to Evolve Bacteriophages
Source: Cells. 2024 Mar 28;13(7):585. doi: 10.3390/cells13070585 (PMC11011186; doi:10.3390/cells13070585)
Supplement: Supplementary file 1 [file cells-13-00585-s001.zip › S2_delay_coinfection.c]

// delay_coinfection5e9.c to run recurrence equations of ODEs to measure coinfection
// this calculates a minute-by-minute interval for coinfection up to 6 mins
// k is input as mL/min and divided by 60 to convert to mL/sec

#include <stdio.h>
#include <math.h>
FILE *fp, *fopen();

int main()
{

double  log10();
char out[30];

int  I,J,i,j,innerloop,totcycles,T;

float 
h,B, Binit,P1, P2, P10, P20, Co, S1, S2, tmp1[400],tmp2[400],k,
Bx, P1x, P2x, S1x, S2x, Cox, xx, yy,  sumtmp1, sumtmp2,sumcells ;

printf("initial bacterial, two phage densities, and k\n");
scanf("%f %f %f %f",&Binit,&P10, &P20,&k);

//printf("Binit = %1.2e\n",Binit);


//k= 5.0E-9/60.0;
k /= 60.0;             // changes k from mL/min to mL/sec


B = Binit;
P1 = P10;
P2 = P20;
Co = S1 = S2 = 0.0;

for(i=0;i<370;i++)	 tmp1[i] = tmp2[i] = 0.0;


for(T=1;T<=360;T++)					{ // 6 minutes allowed

for(i=0,sumtmp1 = sumtmp2 = sumcells = 0.0;i<=360;i++)	{
				 sumtmp1 += tmp1[i];
				sumtmp2 += tmp2[i];
				sumcells += tmp1[i] + tmp2[i];
						}
sumcells += B + Co + S1 + S2;		// all cells, infected or not

// Should be ready to start with the guts

Bx = B - k*B*(P1 +  P2);

P1x = P1 - k* P1*sumcells;
P2x = P2 - k* P2*sumcells;

Cox = Co + k * P2*sumtmp1 + k * P1*sumtmp2;

if(T>=120)	{
S1x = S1 + tmp1[T-120];  // as T advances, the index grows higher; no need to go back to smaller indices
S2x = S2 + tmp2[T-120];

tmp1[T-120] = 0.0;  
tmp2[T-120] = 0.0;
		}

tmp1[T] = k * P1*B;
tmp2[T] = k * P2*B;

if(T<120)	{
for(j=1; j<T;j++)		{

xx = k * P2 * tmp1[T-j];
yy = k * P1 * tmp2[T-j];
tmp1[T-j] -= xx;
tmp2[T-j] -= yy;
				}

		}
else 	{
for(j=1; j<=119;j++)		{

xx = k * P2 * tmp1[T-j];
yy = k * P1 * tmp2[T-j];
tmp1[T-j] -= xx;
tmp2[T-j] -= yy;
				}
	}


B = Bx;
P1 = P1x;
P2 = P2x;
Co = Cox;
S1 = S1x;
S2 = S2x;

if (T%60 == 0)	{
printf("T = %d  B = %1.2e\t P1 = %1.2e\t P2 = %1.2e\t Co = %1.2e (%1.3f) \t S1 = %1.2e\t S2 = %1.2e\n",T,B,P1,P2,Co,log10(Co),S1,S2);
//printf("sumcells = %1.5e\n",sumcells);
		}
							}

			}
