# Supplementary material for: Controlling Recombination to Evolve Bacteriophages
Source: Cells. 2024 Mar 28;13(7):585. doi: 10.3390/cells13070585 (PMC11011186; doi:10.3390/cells13070585)
Supplement: Supplementary file 1 [file cells-13-00585-s001.zip › S3_4locus_suppl_everyN.c]

// mss/recomb/ 4locus_20gen_.c to run deterministic trials of phages grown with fitness
// differences among parents 
// 4 genomic sites; 
// 9 X 23  
// supplements every nth cycle
// takes input of fitness and supplement; after 3rd gen, supplements bad parent every 1 gens

#include <stdio.h>
#include <math.h>

FILE *fp, *fopen();


int main()
{


char out[30];
char in1[30],line[200];

int i,j,k,ii,jj,kk, counter, dummy,counterw, inc1,inc2,I, R, RR,m, cum_i, lotto,index,
i1,i2,i3,i4,j1,j2,j3,j4,p1,p2,p3,p4,L1,L2, max_n_w , max_n_addto ,interval;

float sum,fcum_i,rec_prog[2][2][2][2][2][2][2][2][2][2][2][2] ,y,c1,c2,ww1,w1111,fraction_added,
pop[2][2][2][2],progeny[2][2][2][2],fit,w1[2][2][2][2],w2[2][2][2][2],addto1111,sum1,supp1111,
supp0000, results[22],storew[60],storeadd[22],boost;

//double log10();


ww1 = 2.0;

for(i1=0;i1<2;i1++)
for(i2=0;i2<2;i2++)
for(i3=0;i3<2;i3++)
for(i4=0;i4<2;i4++) w1[i1][i2][i3][i4] = ww1;


for(i1=0;i1<2;i1++)
for(i2=0;i2<2;i2++)
for(i3=0;i3<2;i3++)
for(i4=0;i4<2;i4++)
for(j1=0;j1<2;j1++)
for(j2=0;j2<2;j2++)
for(j3=0;j3<2;j3++)
for(j4=0;j4<2;j4++)
for(p1=0;p1<2;p1++)
for(p2=0;p2<2;p2++)
for(p3=0;p3<2;p3++)
for(p4=0;p4<2;p4++)  
rec_prog[i1][i2][i3][i4][j1][j2][j3][j4][p1][p2][p3][p4] = 0.0;;

printf("give name of file with recomb rates; it will have 4096 lines \n");
printf("give name of output file, fitness of 1111 and supplement amts for 1111 and 0000\n\
(as a frac of total pop) \n");
printf("\n\t NOTE:  baseline fitness of 0000 is 2.0!!!!\n");

scanf("%s %s %f %f %f",in1,out,&w1111, &supp1111, &supp0000);

printf("give interval between supplements; first two cycles are always normal\n");
scanf("%d",&interval);

fp = fopen(in1,"r");
while (fscanf(fp,"%[^\n]",line) != EOF)		{
fgetc(fp);
sscanf(line,"%d %d %d %d %d %d %d %d %d %d %d %d %f",&i1,&i2,&i3,&i4,&j1,&j2,&j3,&j4,&p1,&p2,&p3,&p4,&fit);

rec_prog[i1][i2][i3][i4][j1][j2][j3][j4][p1][p2][p3][p4] = fit;

						}
fclose(fp);


w1[1][1][1][1] = w1111;


// ***********************************************************************************************
// ***********************************************************************************************

// initialize

for(i1=0;i1<2;i1++)
for(i2=0;i2<2;i2++)
for(i3=0;i3<2;i3++)
for(i4=0;i4<2;i4++)  pop[i1][i2][i3][i4] =  0.0;

pop[0][0][0][0] =  10;
pop[1][1][1][1] = 10;
			// two parental types that differ at all 4 sites


// I loop ***************
for(I=1;I<21;I++)					{		
//*********************************************************************************

for(i1=0;i1<2;i1++)
for(i2=0;i2<2;i2++)
for(i3=0;i3<2;i3++)
for(i4=0;i4<2;i4++) progeny[i1][i2][i3][i4] = 0.0;

for(i1=0;i1<2;i1++)
for(i2=0;i2<2;i2++)
for(i3=0;i3<2;i3++)
for(i4=0;i4<2;i4++)
for(j1=0;j1<2;j1++)
for(j2=0;j2<2;j2++)
for(j3=0;j3<2;j3++)
for(j4=0;j4<2;j4++)
for(p1=0;p1<2;p1++)
for(p2=0;p2<2;p2++)
for(p3=0;p3<2;p3++)
for(p4=0;p4<2;p4++)  	{

progeny[p1][p2][p3][p4] += rec_prog[i1][i2][i3][i4][j1][j2][j3][j4][p1][p2][p3][p4] * pop[i1][i2][i3][i4]*pop[j1][j2][j3][j4];
			}


for(i1=0;i1<2;i1++)
for(i2=0;i2<2;i2++)
for(i3=0;i3<2;i3++)
for(i4=0;i4<2;i4++)	pop[i1][i2][i3][i4] = progeny[i1][i2][i3][i4];

for(i1=0,sum1=0.0;i1<2;i1++)
for(i2=0;i2<2;i2++)
for(i3=0;i3<2;i3++)
for(i4=0;i4<2;i4++)	{

pop[i1][i2][i3][i4] *= w1[i1][i2][i3][i4];
sum1 += pop[i1][i2][i3][i4];
			}


if(I>=3 && I%interval ==0)		{	// starting in cycle 3, added after fitness effects before final pop values
pop[1][1][1][1] += supp1111*sum1; 
pop[0][0][0][0] += supp0000*sum1; 

			}


for(i1=0,sum=0.0;i1<2;i1++)
for(i2=0;i2<2;i2++)
for(i3=0;i3<2;i3++)
for(i4=0;i4<2;i4++)	 	{
			sum += pop[i1][i2][i3][i4]; 
				}


	for(i1=0;i1<2;i1++)
	for(i2=0;i2<2;i2++)
	for(i3=0;i3<2;i3++)
	for(i4=0;i4<2;i4++)	{
	pop[i1][i2][i3][i4] /= sum;		// knocks it back to 1
				}


results[I-1] = pop[0][1][0][1];    

							} // end of I loop


fp = fopen(out,"a+");
fprintf(fp,"4locus_asym.c. w1111 = %1.4f  supp1111 = %1.4f supp0000 = %1.4f\n",w1111,supp1111, supp0000);
for (i3=0;i3<20;i3++)		{   // I-1


fprintf(fp,"%d, %2.5f\n",i3+1,log10(results[i3]));

							}
fclose(fp);

					}
